# Supplementary material for: IBD prevalence in Lothian, Scotland, derived by capture–recapture methodology
Source: Gut. 2019 Jul 11;68(11):1953–60. doi: 10.1136/gutjnl-2019-318936 (PMC6839733; doi:10.1136/gutjnl-2019-318936)
Supplement: Supplementary data [file gutjnl-2019-318936supp002.xlsx]

## Sheet: Sheet1
UC	#cases		2018 population estimates		prevalence %
	Male	Female	Male	Female	Male	Female
0-17	10	19	86423	82062	0.011571	0.0231532
18-29	177	155	77972	83919	0.227005	0.184702
30-39	317	337	66795	69202	0.474586	0.48698
40-49	361	333	57974	58709	0.622693	0.567204
50-59	428	394	58713	60646	0.72897	0.649672
60-69	344	274	44156	47219	0.779056	0.580275
70-79	259	228	29643	35309	0.873731	0.645728
>80	113	128	14823	23645	0.762329	0.541341
TOTAL	2009	1868	436499	460711	0.460253	0.40546
CD	#cases		2018 population estimates		% Prevalence
	Male	Female	Male	Female	Male	Female
0-17	50	27	86423	82062	0.057855	0.032902
18-29	195	150	77972	83919	0.25009	0.178744
30-39	236	240	66795	69202	0.35332	0.346811
40-49	190	240	57974	58709	0.327733	0.408796
50-59	199	294	58713	60646	0.338937	0.484781
60-69	126	211	44156	47219	0.285352	0.446854
70-79	116	158	29643	35309	0.391323	0.447478
>80	37	83	14823	23645	0.249612	0.351026
TOTAL	1149	1403	436499	460711	0.263231	0.304529
IBDU	#cases		2018 population estimates		prevalence %
	Male	Female	Male	Female	Male	Female
0-17	5	5	86423	82062	0.0057855	0.00609295
18-29	33	45	77972	83919	0.0423229	0.0536231
30-39	51	50	66795	69202	0.076353	0.0722522
40-49	66	49	57974	58709	0.113844	0.0834625
50-59	62	58	58713	60646	0.105598	0.095637
60-69	42	47	44156	47219	0.0951173	0.0995362
70-79	33	25	29643	35309	0.111325	0.0708035
>80	17	18	14823	23645	0.114687	0.076126
TOTAL	309	297	436499	460711	0.0707905	0.0644656
ALL	#cases		2018 population estimates		prevalence %
	Male	Female	Male	Female	Male	Female
0-17	65	51	86423	82062	0.0752115	0.0621481
18-29	405	350	77972	83919	0.519417	0.417069
30-39	604	627	66795	69202	0.904259	0.906043
40-49	617	622	57974	58709	1.06427	1.05946
50-59	689	746	58713	60646	1.17351	1.23009
60-69	512	532	44156	47219	1.15953	1.12667
70-79	408	411	29643	35309	1.37638	1.16401
>80	167	229	14823	23645	1.12663	0.968492
TOTAL	3467	3568	436499	460711	0.794274	0.774455
